# Supplementary material for: Targeted and Non-Targeted Screening of Organic Pollutants in Atmospheric Aerosols of Arctic Urban Agglomeration Using TD-GC-Orbitrap MS
Source: Molecules. 2026 May 13;31(10):1636. doi: 10.3390/molecules31101636 (PMC13209828; doi:10.3390/molecules31101636)
Supplement: Supplementary file 1 [file molecules-31-01636-s001.zip]

Archive with 1 entries (1 files):
- molecules-4278040-supplementary.pdf
